# Supplementary material for: Mining Autoimmune-Disorder-Linked Molecular-Mimicry Candidates in Clostridioides difficile and Prospects of Mimic-Based Vaccine Design: An In Silico Approach
Source: Microorganisms. 2023 Sep 12;11(9):2300. doi: 10.3390/microorganisms11092300 (PMC10536613; doi:10.3390/microorganisms11092300)
Supplement: Supplementary file 1 [file microorganisms-11-02300-s001.zip]

Archive with 1 entries (1 files):
- microorganisms-2511041-supplementary.pdf
